# Supplementary material for: Investigating LMNA-Related Dilated Cardiomyopathy Using Human Induced Pluripotent Stem Cell-Derived Cardiomyocytes
Source: Int J Mol Sci. 2021 Jul 23;22(15):7874. doi: 10.3390/ijms22157874 (PMC8346174; doi:10.3390/ijms22157874)
Supplement: Supplementary file 1 [file ijms-22-07874-s001.zip]

Archive with 1 entries (1 files):
- ijms-1287737-supplementary.pdf
